# Supplementary material for: Immunogenicity of Intradermal Versus Intramuscular BNT162b2 COVID-19 Booster Vaccine in Patients with Immune-Mediated Dermatologic Diseases: A Non-Inferiority Randomized Controlled Trial
Source: Vaccines (Basel). 2024 Jan 11;12(1):73. doi: 10.3390/vaccines12010073 (PMC10819288; doi:10.3390/vaccines12010073)
Supplement: Supplementary file 1 [file vaccines-12-00073-s001.zip]

Archive with 2 entries (2 files):
- Supp1_Details of adverse event monitoring revision 2 09012024.pdf
- Supp2_supplementary tables and figures revision 2 09012024.pdf
